# Supplementary material for: Dynamic Deformation Measurement of Specular Surface with Deflectometry and Speckle Digital Image Correlation
Source: Sensors (Basel). 2020 Feb 26;20(5):1278. doi: 10.3390/s20051278 (PMC7085654; doi:10.3390/s20051278)
Supplement: Supplementary file 1 [file sensors-20-01278-s001.zip]

Archive with 1 entries (1 files):
- sensors-718401-supplementary.mp4
